# Supplementary material for: Lost but Not Lost—Embolization of a Leadless Pacemaker to the Pulmonary Artery with Consecutive Endovascular Recovery
Source: J Cardiovasc Dev Dis. 2021 Apr 7;8(4):37. doi: 10.3390/jcdd8040037 (PMC8067858; doi:10.3390/jcdd8040037)
Supplement: Supplementary file 1 [file jcdd-08-00037-s001.zip]

Archive with 3 entries (3 files):
- Angiography of the right pulmonary artery.mp4
- Pull and hold test.mp4
- Successful retrieval of the device.mp4
